# Supplementary material for: Differentially Expressed MicroRNAs in Chondrocytes from Distinct Regions of Developing Human Cartilage
Source: PLoS One. 2013 Sep 9;8(9):e75012. doi: 10.1371/journal.pone.0075012 (PMC3767648; doi:10.1371/journal.pone.0075012)
Supplement: Table S1 — Genes predicted to be targeted by one or more miRNAs identified in Table 2 as being more highly expressed in PC compared to DC cells. (XLSX) [file pone.0075012.s002.xlsx]

## Sheet: PC_more_than_DC
Developmental Pathways	P-Value	Target Genes in Pathway
IGF-1 receptor signaling	4.364e-11	YWHAB,YWHAE,YWHAZ,AKT3,MAP3K5,CREB1,CCND2,FOXO3,GRB2,TSC1,IGFBP5,IGF1,IGF1R,M6PR,IRS1,IRS2,PDK1,PDPK1,PIK3CD,PIK3R1,PIK3R2,PIK3R3,PTEN,FRAP1,RPS6KB1,RPS6KA2,RPS6KA3
TGF-β receptor signaling	4.495e-08	KPNB1,MAP2K6,MAP3K4,RPS6KA5,SERPINE1,ZFYVE9,SMAD2,SMAD4,SMAD7,SP1,SKI,MAP3K7,TGFBR1,TGFBR2,KLF10,TSC22D1,YY1,CDKN1A,MAPK14
BMP signaling	5.546e-07	ACVR1,BMPR2,BMPR1A,CREB1,CHRD,GREM1,MAP2K6,SMAD1,SMAD4,SMAD5,SMAD7,SKI,MAP3K7,MAPK14
FGF receptor signaling	9.964e-07	AKT3,CREB1,FRS2,GAB1,GRB2,ITPR1,MAP2K4,MAP2K6,PDK1,PDPK1,PIK3CD,PIK3R1,PIK3R2,PIK3R3,PRKCD,PLCG1,HSPG2,SDC2,SDC4,CBL,MAPK14
Role of activin A in cell differentiation and proliferation	8.405e-06	ACVR2A,ACVR2B,ADCY1,ADCY2,ADCY3,ADCY6,ADCY9,CREB1,MXD1,OTX1,POU5F1,PRKACB,PITX1,SMAD2,SMAD4,SP1,CDKN1A,CDKN1B
FGF-family signaling	5.546e-05	AKT3,FGF1,FGFR3,FRS2,GAB1,GRB2,ITPR1,MAP2K6,PDK1,PDPK1,PIK3CD,PIK3R1,PIK3R2,PIK3R3,PRKCD,PLCG1,HSPG2,MAPK14
VEGF-family signaling	5.844e-05	AKT3,GRB2,ITPR1,NRP1,NRP2,PIK3CD,PIK3R1,PIK3R2,PIK3R3,PLCG1,PGF,VEGFA,VEGFC,ITGA5,ITGB1,ITGB3,FOS
