# Supplementary material for: Differentially Expressed MicroRNAs in Chondrocytes from Distinct Regions of Developing Human Cartilage
Source: PLoS One. 2013 Sep 9;8(9):e75012. doi: 10.1371/journal.pone.0075012 (PMC3767648; doi:10.1371/journal.pone.0075012)
Supplement: Table S2 — Genes predicted to be targeted by one or more miRNAs in Table 2 as being more highly expressed in DC compared to PC cells. (XLSX) [file pone.0075012.s003.xlsx]

## Sheet: PC_less_than_DC
Developmental Pathways	P-Value	Target Genes in Pathway
IGF-1 receptor signaling	1.783e-05	YWHAZ,EIF4EBP1,CCND1,TSC1,IGFBP5,PIK3R3,PTEN,RPS6KA1
Hedgehog signaling	0.0005214	ARRB2,CDC2L6,CSNK1A1,CSNK1A1L,GLI2,HHIP,SIN3A
WNT5a signaling	0.0005867	CALM1,DVL2,FZD5,GNG2,MAP2K7,MAP3K11,PLCB4
WNT signaling pathway (general)	0.001122	CCND1,DVL2,FRAT1,FOSL1,FZD5,VIM
Hedgehog and PTH signaling pathways in bone and cartilage development	0.001152	ADCY1,CCND1,GLI2,PRKAR2A,PLCB4
Role of activin A in cell differentiation and proliferation	0.01192	ACVR2B,ADCY1,MXD1,PRKAR2A
