# Supplementary material for: Differentially Expressed MicroRNAs in Chondrocytes from Distinct Regions of Developing Human Cartilage
Source: PLoS One. 2013 Sep 9;8(9):e75012. doi: 10.1371/journal.pone.0075012 (PMC3767648; doi:10.1371/journal.pone.0075012)
Supplement: Table S3 — Genes predicted to be targeted by one or more miRNAs identified in Table 4 as being more highly expressed in DC compared to HYP cells. (XLSX) [file pone.0075012.s004.xlsx]

## Sheet: DC_more_than_HYP
Developmental Pathways	P-Value	Target Genes in Pathway
TGF-β receptor signaling	4.671e-10	CREBBP,ETV1,MAP2K1,MAP3K4,RPS6KA5,ZFYVE9,SMAD3,SMAD4,SMAD7,SMURF1,SMURF2,SP1,MAP3K7,TGFBR1,TGFBR2,TSC22D1,RAF1,CDKN1A,MAPK14
WNT5a signaling	9.408e-09	AXIN2,CDC42,PPP3CB,CALM1,CALM2,CALM3,FZD10,FZD5,ITPR1,MAP2K4,MAP2K7,MAP3K10,MAP3K11,PIK3R1,PLCB1,PRKG1,MAP3K7,TCF3,JUN
FGF receptor signaling	1.008e-07	AKT3,FGF2,FGFR1,FRS2,ITPR1,ITPR2,MAPKAPK2,MAP2K1,MAP2K4,MAP3K11,PDK1,PIK3R1,PIK3R3,HSPG2,SDC4,CBL,JUN,RAF1,MAPK14
BMP signaling	1.66e-07	ACVR1,BMPR2,BMP7,BMPR1A,CREBBP,CHRD,SMAD4,SMAD5,SMAD7,SMURF1,SMURF2,MAP3K7,MAPK14
Role of activin A in cell differentiation and proliferation	3.126e-07	ACVR2A,ACVR2B,ADCY1,ADCY2,ADCY3,ADCY9,MXD1,OTX1,POU5F1,PRKACB,PRKAR2A,SF1,SMAD3,SMAD4,SP1,CDKN1A,CDKN1B
IGF-1 receptor signaling	2.002e-06	EIF4EBP1,AKT3,BCL2L1,CCND1,CCND2,TSC1,IGFBP5,IGF1,M6PR,IRS2,MAP2K1,PDK1,PIK3R1,PIK3R3,PTEN,RAF1,RPS6KA1,RPS6KA3
VEGF signaling and activation	5.438e-06	AKT3,ESR1,MAP2K1,NF1,PIK3R1,PIK3R3,PRKCB,PRKD3,SP1,VEGFA,KDR,JUN,RAF1,RASA1
